# Supplementary material for: Coapplication of Magnesium Supplementation and Vibration Modulate Macrophage Polarization to Attenuate Sarcopenic Muscle Atrophy through PI3K/Akt/mTOR Signaling Pathway
Source: Int J Mol Sci. 2022 Oct 26;23(21):12944. doi: 10.3390/ijms232112944 (PMC9654727; doi:10.3390/ijms232112944)
Supplement: Supplementary file 1 [file ijms-23-12944-s001.zip]

Archive with 1 entries (1 files):
- ijms-1682742-supplementary.pdf
